# Supplementary material for: Obtaining Patient-Reported Outcome Data via a Home Patient Monitoring App: Development, Implementation, and Validation of Novel Interface Terminology
Source: JMIR Mhealth Uhealth. 2025 Dec 11;13:e65504. doi: 10.2196/65504 (PMC12697917; doi:10.2196/65504)
Supplement: Multimedia Appendix 1 [file mhealth-v13-e65504-s001.xlsx]

## Sheet: Lista
CTCAE symptom term	Patient symptom term	Description 1 EN	Description 2 EN	Description 3 EN	Description 4 EN	Descriptions that map to CTACE grade 1	Descriptions that map to CTCAE grade 2	Descriptions that map to CTCAE grade 3	Descriptions that map to CTCAE grade 4
Abdominal pain	Abdominal pain (pain in the belly area)	Mild pain that does not interfere or that interferes a little bit with my usual or daily activities	Moderate pain that interferes somewhat with my usual or daily activities	Severe pain that interferes quite a bit with my usual or daily activities	Very severe pain that interferes with my daily self-care activities	1	2,3	4
Agitation	Agitation (unpleasant feelings of irritability and tension)	Present	-	-	-	N/A	-	-	-
Alopecia	Hair loss	Present	-	-	-	N/A	-	-	-
Amenorrhea	Absence of menstrual periods for three consecutive menstrual cycles)	Present	-	-	-	-	1	-	-
Amnesia	Problems with memory	Present	-	-	-	N/A	-	-	-
Anal hemorrhage	Bleeding from the anus	Present	-	-	-	N/A	-	-	-
Anal pain	Anal pain	Mild pain that does not interfere or that interferes a little bit with my usual or daily activities	Moderate pain that interferes somewhat with my usual or daily activities	Severe pain that interferes quite a bit with my usual or daily activities	Very severe pain that interferes with my daily self-care activities	1	2,3	4	-
Anorexia	Decreased appetite	Mild decrease of appetite; I eat and/or drink as usual	Moderate decrease in appetite: I cannot eat and/or drink as usual, but I have not lost weight	Severe decrease in appetite; I cannot eat and/or drink as usual, and I have lost weight	-	1	2	3	-
Anosmia	Lost or changed sense of smell	Present	-	-	-	1	-	-	-
Arthralgia	Aching joints (such as elbows, knees, shoulders)	Mild pain that does not interfere or that interferes a little bit with my usual or daily activities	Moderate pain that interferes somewhat with my usual or daily activities	Severe pain that interferes quite a bit with my usual or daily activities	Very severe pain that interferes with my daily self-care activities	1	2,3	4	-
Ataxia	Lack of coordination	Mild problems with coordination that interfere not or a little bit with my usual or daily activities	Moderate problems with coordination that interfere somewhat with my usual or daily activities	Severe problems with coordination that interfere quite a bit with my usual or daily activities	Very severe problems with coordination that interfere with my daily self-care activities	1	2,3	4	-
Back pain	Back pain	Mild pain that does not interfere or that interferes a little bit with my usual or daily activities	Moderate pain that interferes somewhat with my usual or daily activities	Severe pain that interferes quite a bit with my usual or daily activities	Very severe pain that interferes with my daily self-care activities	1	2,3	4	-
Bladder spasm (sudden bladder contraction)	Bladder spasm (sudden bladder contraction)	Present	-	-	-	N/A	-	-	-
Blood in stool	Blood in stool	Present	-	-	-	N/A	-	-	-
Blurred vision	Blurred vision	Blurred vision that does not interfere or interferes a little bit with my usual or daily activities	Blurred vision that interferes somewhat with my usual or daily activities	Blurred vision that interferes quite a bit with my usual or daily activities	Blurred vision that interferes with my daily self-care activities	N/A	-	-	-
Bone pain	Bone pain	Mild pain that does not interfere or that interferes a little bit with my usual or daily activities	Moderate pain that interferes somewhat with my usual or daily activities	Severe pain that interferes quite a bit with my usual or daily activities	Very severe pain that interferes with my daily self-care activities	1	2,3	4	-
Breast pain	Breast pain	Mild pain that does not interfere or that interferes a little bit with my usual or daily activities	Moderate pain that interferes somewhat with my usual or daily activities	Severe pain that interferes quite a bit with my usual or daily activities	Very severe pain that interferes with my daily self-care activities	1	2,3	4	-
Bruising	Bruising (black and blue marks)	Present	-	-	-	N/A	-	-	-
Burning skin	Burning skin	Present	-	-	-	N/A	-	-	-
Buttock pain	Buttock pain	Mild pain that does not interfere or that interferes a little bit with my usual or daily activities	Moderate pain that interferes somewhat with my usual or daily activities	Severe pain that interferes quite a bit with my usual or daily activities	Very severe pain that interferes with my daily self-care activities	1	2,3	4	-
Chest pain	Chest pain	Mild pain that does not interfere or that interferes a little bit with my usual or daily activities	Moderate pain that interferes somewhat with my usual or daily activities	Severe pain that interferes quite a bit with my usual or daily activities	Very severe pain that interferes with my daily self-care activities	1	2,3	4	-
Chills	Shivering or shaking chills	Mild shivering or shaking chills	Moderate shivering or shaking chills; chattering of teeth	Severe shivering or shaking chills, over the whole body	-	1,2	3	-	-
Concentration impairment	Problems with concentration	Present	-	-	-	N/A	-	-	-
Constipation	Constipation	Mild constipation (stools that are hard too pass) that does not interfere or that interferes a little bit with my usual or daily activities;	Moderate constipation (stools that are hard too pass) that interferes somewhat with my usual or daily activities	Severe constipation (stools that are hard too pass) that interferes quite a bit with my usual or daily activities	Very severe constipation (stools that are hard too pass) that interferes with my usual self-care activities	1	2,3	4	-
Cough	Cough	Mild cough that does not interfere or that interferes a little bit with my usual or daily activities	Moderate cough that interferes somewhat with my usual or daily activities	Severe cough that interferes quite a bit with my usual or daily activities	Very severe cough that interferes with my daily self-care activities	1	2,3	4	-
Delirium	Sudden mental confusion (delirium)	Present	-	-	-	N/A	-	-	-
Diarrhea	Diarrhea (loose or watery stools)	Increase of <4 stools per day compared to usual amount of stools per day	Increase of 4 - 6 stools per day compared to usual amount of stools per day	Increase of >=7 stools per day compared to usual amount of stools per day		1	2	3	-
Diplopia	Double vision	Present	-	-	-	N/A	-	-	-
Dizziness	Dizziness	Mild dizziness that does not interfere or that interferes a little bit with my usual or daily activities	Moderate dizziness that interferes somewhat with my usual or daily activities	Severe dizziness that interferes quite a bit with my usual or daily activities	Very severe dizziness that interferes with my daily self-care activities	1	2,3	4	-
Dry eye	Dry eyes	Present	-	-	-	N/A	-	-	-
Dry mouth	Dry mouth	Mild symptoms: I can eat and/or drink as usual	Moderate symptoms; I cannot eat and/or drink as usual (examples: have to drink more water or other liquids, I can only eat purees and/or soft, moist foods)	Severe symptoms; I can barely eat or I cannot eat at all	-	1	2	3	-
Dry skin	Dry skin	Present	-	-	-
Dysarthria	Problems with speaking (slow or slurred speach)	Present	-	-	-	N/A	-	-	-
Dysgeusia	Taste changes (problems with tasting food or drink)	Problems with tasting food or drink; however, I eat and/or drink as usual	Problems with tasting food or drink, including an unpleasant taste or loss of taste; I cannot eat and/or drink as usual	-	-	1	2	-	-
Dyspepsia	Heartburn	Mild symptoms	Moderate symptoms	Severe symptoms	Very severe symptoms	1	2	3,4	-
Dysphagia	Difficulty swallowing	Increased difficulty in swallowing; however, I eat and/or drink as usual	Increased difficulty in swallowing; I cannot eat and/or drink as usual	Increased difficulty in swallowing; I can barely eat or I cannot eat at all	-	1	2	3	-
Dyspnea	Difficulty breathing (shortness of breath)	Mild shortness of breath (with moderate exertion/activity/exercise) that does not interfere or that interferes a little bit with my usual or daily activities	Moderate shortness of breath (with minimal exertion/activity/exercise) that interferes somewhat with my usual or daily activities	Severe shortness of breath (at rest) that interferes quite a bit with my usual or daily activities	Very severe shortness of breath (at rest) that interferes with my daily self-care activities	1	2	3,4	-
Dysuria	Painful urination	Present	-	-	-	1	-	-	-
Ear pain	Ear pain	Mild pain that does not interfere or that interferes a little bit with my usual or daily activities	Moderate pain that interferes somewhat with my usual or daily activities	Severe pain that interferes quite a bit with my usual or daily activities	Very severe pain that interferes with my daily self-care activities	1	2,3	4	-
Epistaxis	Nosebleeds	Present	-	-	-	N/A	-	-	-
Erectile dysfunction	Difficulty getting or keeping an eraction	Present	-	-	-	N/A	-	-	-
Esophageal pain	Esophageal pain	Mild pain that does not interfere or that interferes a little bit with my usual or daily activities	Moderate pain that interferes somewhat with my usual or daily activities	Severe pain that interferes quite a bit with my usual or daily activities	Very severe pain that interferes with my daily self-care activities	1	2,3	4	-
Eye pain	Eye pain	Mild pain that does not interfere or that interferes a little bit with my usual or daily activities	Moderate pain that interferes somewhat with my usual or daily activities	Severe pain that interferes quite a bit with my usual or daily activities	Very severe pain that interferes with my daily self-care activities	1	2,3	4	-
Eye redness	Eye redness	Present	-	-	-	N/A	-	-	-
Eyelid function disorder	Eyelid problems	Present	-	-	-	N/A	-	-	-
Face edema	Face swelling	Mild swelling that does not interfere or that interferes a little bit with my usual or daily activities	Moderate swelling that interferes somewhat with my usual or daily activities	Severe swelling that interferes quite a bit with my usual or daily activities	Very severe swelling that interferes with my daily self-care activities	1	2,3	4	-
Facial pain	Pain in the face	Mild pain that does not interfere or that interferes a little bit with my usual or daily activities	Moderate pain that interferes somewhat with my usual or daily activities	Severe pain that interferes quite a bit with my usual or daily activities	Very severe pain that interferes with my daily self-care activities	1	2,3	4	-
Fatigue	Fatigue, tiredness, or lack of energy	Mild fatigue; relieved by rest; that does not interfere or that interferes a little bit with my usual or daily activities	Moderate fatigue; not relieved by rest; that interferes somewhat with my usual or daily activities	Severe fatigue; not relieved by rest; that interferes quite a bit with my usual or daily activities	Very severe fatigue; not relieved by rest; that interferes with my usual or daily self-care activities	1	2,3	4	-
Fecal incontinence	Fecal incontinence (loss of control of bowel movements)	Present	-	-	-
Fever	Fever	Present (exact number via app)	-	-	-	N/A	-	-	-
Flank pain	Flank pain	Mild pain that does not interfere or that interferes a little bit with my usual or daily activities	Moderate pain that interferes somewhat with my usual or daily activities	Severe pain that interferes quite a bit with my usual or daily activities	Very severe pain that interferes with my daily self-care activities	1	2,3	4	-
Flatulence	Increased passing of gas (flatulence)	Present	-	-	-	N/A	-	-	-
Flu like symptoms	Flu like symptoms	Mild flu-like symptoms that interfere not or a little bit with my usual or daily activities	Moderate flu-like symptoms that interfere somewhat with my usual or daily activities	Severe flu-like symptoms that interfere quite a bit with my usual or daily activities	Very severe flu-like symptoms that interfere with my daily self-care activities	1	2,3	4	-
Gait disturbance	Difficulty in walking	Mild change in walking (for example, walking wide-based, limping or hobbling) that does not interfere or that interferes a little bit with my usual or daily activities	Moderate change in walking (for example, walking wide-based, limping or hobbling) that interferes somewhat with my usual or daily activities	Severe change in walking (for example, walking wide-based, limping or hobbling) that interferes quite a bit with my usual or daily activities	Very severe change in walking (for example, walking wide-based, limping or hobbling) that interferes with my daily self-care activities	1	2,3	4	-
Genital edema	Genital swelling	Mild swelling that does not interfere or that interferes a little bit with my usual or daily activities	Moderate swelling that interferes somewhat with my usual or daily activities	Severe swelling that interferes quite a bit with my usual or daily activities	Very severe swelling that interferes with my daily self-care activities	1	2,3	4	-
Gingival pain	Gum pain	Mild gum pain; I can still eat and/or drink	Moderate gum pain; I cannot eat and/or drink as usual	Severe gum pain; I can barely eat or I cannot eat at all	-	1	2	3	-
Gynecomastia	Enlarged breasts (in men)	Present	-	-	-	N/A	-	-	-
Hair color changes	Hair color changes	Present	-	-	-	1	-	-	-
	Hallucinations	Present	-	-	-	N/A	-	-	-
Headache	Headache	Mild pain that does not interfere or that interferes a little bit with my usual or daily activities	Moderate pain that interferes somewhat with my usual or daily activities	Severe pain that interferes quite a bit with my usual or daily activities	Very severe pain that interferes with my daily self-care activities	1	2,3	4	-
Hematuria	Blood in urine	Present	-	-	-	N/A	-	-	-
Hiccups	Hiccups	Present	-	-	-	N/A	-	-	-
Hot flashes	Hot flashes/flushes	Mild hot flashes that do not interfere or interfere a little bit with my usual or daily activities	Moderate hot flashes that interfere somewhat with my usual or daily activities	Severe hot flashes that interfere quite a bit with my usual or daily activities	Very severe hot flashes that interfere with my daily self-care activities	1	2,3	4	-
Hypersomnia	Excessive sleepiness during the daytime)	Present	-	-	-	N/A	-	-	-
Hypothermia	Hypothermia	Present (exact number via app)	-	-	-	N/A	-	-	-
Insomnia	Insomnia (including difficulty falling asleep, staying asleep, or waking up early)	Mild insomnia that does not interfere or that interferes a little bit with my usual or daily activities	Moderate insomnia that interferes somewhat with my usual or daily activities	Severe insomnia that interferes quite a bit with my usual or daily activities	Very severe insomnia that interferes with my daily self-care activities	1	2	3,4	-
Irregular menstruation	Irregular menstrual periods	Present	-	-	-	N/A	-	-	-
Joint range of motion decreased	Stiff joints (such as elbows, knees, shoulders)	Joint stifness (decreased range of motion) that does not interfere with my usual athletic activity or usual daily activities	Joint stifness (decreased range of motion) that interferes with my usual athletic activity	Joint stifness (decreased range of motion) that interferes with usual athletic activity and my usual or daily activities	Joint stifness (decreased range of motion) that interferes with my daily self-care activities	1,2	3	4	-
Libido decreased	Decreased libido (sexual interest)	Decrease in sexual interest; however, my relationship has not been adversely affected	Decrease in sexual interest, my relationship has been adversely affected	-	-	1	2	-	-
Limbs edema	Arm or leg swelling	Mild swelling that does not interfere or that interferes a little bit with my usual or daily activities	Moderate swelling that interferes somewhat with my usual or daily activities	Severe swelling that interferes quite a bit with my usual or daily activities	Very severe swelling that interferes with my daily self-care activities	1	2,3	4	-
Lip pain	Lip pain	Mild pain that does not interfere or that interferes a little bit with my usual or daily activities	Moderate pain that interferes somewhat with my usual or daily activities	Severe pain that interferes quite a bit with my usual or daily activities	Very severe pain that interferes with my daily self-care activities	1	2,3	4	-
Loss of sensitivity	Loss of sensitivity	Present	-	-	-	N/A	-	-	-
Malaise	Malaise (uneasiness, an out-of-sorts feeling)	Mild malaise (uneasiness, an out-of-sorts feeling) that does not interfere or that interferes a little bit with my usual or daily activities	Moderate malaise (uneasiness, an out-of-sorts feeling) that interferes somewhat with my usual or daily activities	Severe malaise (uneasiness, an out-of-sorts feeling) that interferes quite a bit with my usual or daily activities	Very severe malaise (uneasiness, an out-of-sorts feeling) symptoms that interfere with my daily self-care activities	1	2,3	4	-
Mucositis oral	Mouth or throat sores	Mouth or throat sores cause mild pain; I can still eat and/or drink	Mouth or throat sores that cause moderate pain; I cannot eat and/or drink as usual	Mouth or throat sores that cause severe pain; I can barely eat or I cannot eat at all	-	-	1	2,3	-
Muscle cramps	Muscle cramps	Mild pain that does not interfere or that interferes a little bit with my usual or daily activities	Moderate pain that interferes somewhat with my usual or daily activities	Severe pain that interferes quite a bit with my usual or daily activities	Very severe pain that interferes with my daily self-care activities	1	2,3	4	-
Myalgia	Muscle pain (aching muscles)	Mild pain that does not interfere or that interferes a little bit with my usual or daily activities	Moderate pain that interferes somewhat with my usual or daily activities	Severe pain that interferes quite a bit with my usual or daily activities	Very severe pain that interferes with my daily self-care activities	1	2,3	4	-
Nail discoloration	Nail discoloration	Present	-	-	-	1	-	-	-
Nail infection	Nail infection	Present	-	-	-	N/A	-	-	-
Nail loss		Present	-	-	-	N/A	-	-	-
Nasal congestion	Nasal congestion (stuffy nose)	Present	-	-	-	N/A	-	-	-
Nausea	ń	Mild nausea causing a loss of appetite; I eat and/or drink as usual	Moderate nausea; I eat and/or drink less than usual	Severe nausea; I can barely eat or I cannot eat at all	-	1	2	3	-
Neck edema	Neck swelling	Mild swelling that does not interfere or that interferes a little bit with my usual or daily activities	Moderate swelling that interferes somewhat with my usual or daily activities	Severe swelling that interferes quite a bit with my usual or daily activities	Very severe swelling that causes difficulty in turning my neck, or that interferes with my daily self-care activities	1	2,3	4	-
Neck pain	Neck pain	Mild pain that does not interfere or that interferes a little bit with my usual or daily activities	Moderate pain that interferes somewhat with my usual or daily activities	Severe pain that interferes quite a bit with my usual or daily activities	Very severe pain that interferes with my daily self-care activities	1	2,3	4	-
Oral hemorrhage	Bleeding from the mouth (including coughing up blood)	Present	-	-	-	N/A	-	-	-
Oral pain	Pain in the mouth	Mild pain that does not interfere or that interferes a little bit with my usual or daily activities	Moderate pain that interferes somewhat with my usual or daily activities	Severe pain that interferes quite a bit with my usual or daily activities	Very severe pain that interferes with my daily self-care activities	1	2,3	4	-
Pain	Pain (without specific location)	Mild pain that does not interfere or that interferes a little bit with my usual or daily activities	Moderate pain that interferes somewhat with my usual or daily activities	Severe pain that interferes quite a bit with my usual or daily activities	Very severe pain that interferes with my daily self-care activities	1	2,3	4	-
Pain in extremity	Pain in arms or legs	Mild pain that does not interfere or that interferes a little bit with my usual or daily activities	Moderate pain that interferes somewhat with my usual or daily activities	Severe pain that interferes quite a bit with my usual or daily activities	Very severe pain that interferes with my daily self-care activities	1	2,3	4	-
Palmar-plantar erythrodysesthesia syndrome	Hand-foot syndrome (a rash of the hands or feet that can cause cracking, peeling, redness or pain)	Mild hand-foot syndrome (a rash of the hands or feet that can cause cracking, peeling, redness or pain) without pain, that does not interfere or that interferes a little bit with my usual or daily activities	Moderate hand-foot syndrome (a rash of the hands or feet that can cause cracking, peeling, redness or pain) with pain, that interferes somewhat with my usual or daily activities	Severe hand-foot syndrome (a rash of the hands or feet that can cause cracking, peeling, redness or pain) with pain, that interferes quite a bit with my usual or daily activities	Very severe hand-foot syndrome (a rash of the hands or feet that can cause cracking, peeling, redness or pain) with pain, that interferes with my daily self-care activities	1	2,3	4	-
Palpitations	Heart palpitations (unpleasant sensation of irregular and/or forceful beating of the heart)	Present	-	-	-	N/A	-	-	-
Paralysis	Paralysis	Present	-	-	-	N/A	-	-	-
Penile pain	Penile pain	Mild pain that does not interfere or that interferes a little bit with my usual or daily activities	Moderate pain that interferes somewhat with my usual or daily activities	Severe pain that interferes quite a bit with my usual or daily activities	Very severe pain that interferes with my daily self-care activities	1	2,3	4	-
Peripheral sensory neuropathy	Numbness or tingling in hands or feet	Mild numbness and/or tingling that does not interfere or that interferes a little bit with my usual or daily activities	Moderate numbness and/or tingling that interferes somewhat with my usual or daily activities	Severe numbness and/or tingling that interferes quite a bit with my usual or daily activities	Very severe numbness and/or tingling that interferes with my daily self-care activities	-	1,2,3	4	-
Photophobia	Fear and avoidance of light	Mild fear and avoidance of light that does not interfere or that interferes a little bit with my usual or daily activities	Moderate fear and avoidance of light that interferes somewhat with my usual or daily activities	Severe fear and avoidance of light that interferes quite a bit with my usual or daily activities	Very severe fear and avoidance of light that interferes with my daily self-care activities	1	2,3	4	-
Photosensitivity	Increased skin sensitivity to sunlight	Present	-	-	-	N/A	-	-	-
Pruritus	Itching	Mild itching that does not interfere or that interferes a little bit with my usual or daily activities	Moderate itching that interferes somewhat with my usual or daily activities	Severe itching that interferes quite a bit with my usual or daily activities or sleep	Very severe itching that interferes with my daily self-care activities or sleep	1	2	3,4
Rash Papulopustular or acneiform or maculo-papular, or pustular	Rash (noticeable change in the texture or color of your skin	Mild rash that does not interfere or that interferes a little bit with my usual or daily activities	Moderate rash that interferes somewhat with my usual or daily activities	Severe rash that interferes quite a bit with my usual or daily activities	Very severe rash that interferes with my daily self-care activities	N/A	-	-	-
Renal colic	Renal colic (severe flank pain radiating to the inguinal area)	Mild pain that does not interfere or that interferes a little bit with my usual or daily activities	Moderate pain that interferes somewhat with my usual or daily activities	Severe pain that interferes quite a bit with my usual or daily activities	Very severe pain that interferes with my daily self-care activities	1	2,3	4	-
Scalp pain	Scalp pain	Mild pain that does not interfere or that interferes a little bit with my usual or daily activities	Moderate pain that interferes somewhat with my usual or daily activities	Severe pain that interferes quite a bit with my usual or daily activities	Very severe pain that interferes with my daily self-care activities	1	2,3	4	-
Scrotal pain	Scrotal pain	Mild pain that does not interfere or that interferes a little bit with my usual or daily activities	Moderate pain that interferes somewhat with my usual or daily activities	Severe pain that interferes quite a bit with my usual or daily activities	Very severe pain that interferes with my daily self-care activities	1	2,3	4	-
Seizure	Seizure (epileptic attack)	Present	-	-	-	N/A	-	-	-
Skin hyperpigmentation	Unusual darkening of the skin	Unusual darkening of the skin; no psychosocial impact	Unusual darkening of the skin with associated psychosocial impact	-	-	N/A	-	-	-
Skin hypopigmentation	Skin hypopigmentation (patches of skin that are lighter than your overall skin tone)	Skin hypopigmentation; no psychosocial impact	Skin hypopigmentation with associated psychosocial impact	-	-	N/A	-	-	-
Sore throat	Sore throat	Mild pain that does not interfere or that interferes a little bit with my usual or daily activities	Moderate pain that interferes somewhat with my usual or daily activities	Severe pain that interferes quite a bit with my usual or daily activities	Very severe pain that interferes with my daily self-care activities	1	2,3	4	-
Syncope	Loss of consciousness (fainting)	Present	-	-	-	-	-	1	-
Testicular pain	Testicle pain	Mild pain that does not interfere or that interferes a little bit with my usual or daily activities	Moderate pain that interferes somewhat with my usual or daily activities	Severe pain that interferes quite a bit with my usual or daily activities	Very severe pain that interferes with my daily self-care activities	1	2,3	4	-
Thirst	Thirst	Present	-	-	-	N/A	-	-	-
Tight skin	Tight skin (tightness)	Present	-	-	-	N/A	-	-	-
Toothache	Toothache	Mild pain that does not interfere or that interferes a little bit with my usual or daily activities	Moderate pain that interferes somewhat with my usual or daily activities	Severe pain that interferes quite a bit with my usual or daily activities	Very severe pain that interferes with my daily self-care activities	1	2,3	4	-
Tremor	Tremor (shaking movements in one or more parts of the body)	Mild tremor (shaking of hands, forarms, head or legs) that does not interfere or that interferes a little bit with my usual or daily activities	Moderate tremor (shaking of hands, forarms, head or legs) that interferes somewhat with my usual or daily activities	Severe tremor (shaking of hands, forarms, head or legs) that interferes quite a bit with my usual or daily activities	Very severe tremor (shaking of hands, forarms, head or legs) that interferes with my daily self-care activities	1	2,3	4	-
Trunk edema	Trunk swelling	Mild swelling that does not interfere or that interferes a little bit with my usual or daily activities	Moderate swelling that interferes somewhat with my usual or daily activities	Severe swelling that interferes quite a bit with my usual or daily activities	Very severe swelling that interferes with my daily self-care activities	1	2,3	4	-
Urinary frequency	Urinary frequency	Frequent urination that does not interfere with my usual or daily activities	Frequent urination that interferes with my usual or daily activities	-	-	1	2	-	-
Urinary incontinence	Urinary incontinence (loss of control of urine)	Occasional loss of control of urine (for example, with coughing, sneezing, etc.)	Spontaneous loss of control of urine	-	-	1	2	-	-
Urinary tract pain	Urinary tract pain	Mild pain that does not interfere or that interferes a little bit with my usual or daily activities	Moderate pain that interferes somewhat with my usual or daily activities	Severe pain that interferes quite a bit with my usual or daily activities	Very severe pain that interferes with my daily self-care activities	1	2,3	4	-
Urinary urgency	Sudden urges to urinate	The sudden urges to urinate do not interfere or interfere a little bit with my usual or daily activities	The sudden urges to urinate interfere somewhat with my usual or daily activities	The sudden urges to urinate interfere quite a bit with my usual or daily activities	The sudden urges to urinate interfere with my daily self-care activities	1	2, 3, 4		-
Urine discoloration	Change in usual urine color	Present	-	-	-	1	-	-	-
Vaginal dryness	Vaginal dryness	Mild vaginal dryness not interfering with sexual activity	Moderate vaginal dryness interfering with sexual activity, or causing frequent discomfort	Severe vaginal dryness resulting in pain during sexual activity, or causing severe discomfort	-	1	2	3	-
Vaginal hemorrhage	Vaginal bleeding	Present	-	-	-	N/A	-	-	-
Vaginal pain	Vaginal pain	Mild pain that does not interfere or that interferes a little bit with my usual or daily activities	Moderate pain that interferes somewhat with my usual or daily activities	Severe pain that interferes quite a bit with my usual or daily activities	Very severe pain that interferes with my daily self-care activities	1	2,3	4	-
Voice alteration	Voice quality changes	Mild or intermittent change from normal voice	Moderate or persistent change from normal voice; I am still understandable	Severe changes from normal voice; I mostly whisper instead of speaking aloud. I have to repeat myself sometimes or others have to come closer to understand me	-	1	2	3	-
Vomiting	Vomiting	1 - 2 episodes of vomiting (separated by 5 minutes) in 24 hrs	3 - 5 episodes of vomiting (separated by 5 minutes) in 24 hrs	>=6 episodes of vomiting (separated by 5 minutes) in 24 hrs	-	1	2	3	-
Alcohol intolerance	Increase sensitivity to alcohol (indigestion, heart dysrhythmias, headaches, etc)	Present				N/A
Body odor	Abnormal body smell	Mild odor	Pronounced odor causing psychosocial impact			1	2
Fall	Fall with no external cause	Present
Injection site reaction	Pain and swelling at injection site	Tenderness with or without associated symptoms (e.g., warmth, erythema, itching)	Pain; Thickening or dimpling of the skin; Edema;	Ulceration or necrosis		1	2	3

## Sheet: Foglio1
CTCAE symptom term	Patient symptom term
Abdominal pain	Abdominal pain (pain in the belly area)
Agitation	Agitation (unpleasant feelings of irritability and tension)
Alopecia	Hair loss
Amenorrhea	Absence of menstrual periods for three consecutive menstrual cycles)
Amnesia	Problems with memory
Anal hemorrhage	Bleeding from the anus
Anal pain	Anal pain
Anorexia	Decreased appetite
Anosmia	Lost or changed sense of smell
Arthralgia	Aching joints (such as elbows, knees, shoulders)
Ataxia	Lack of coordination
Back pain	Back pain
Bladder spasm (sudden bladder contraction)	Bladder spasm (sudden bladder contraction)
Blood in stool	Blood in stool
Blurred vision	Blurred vision
Bone pain	Bone pain
Breast pain	Breast pain
Bruising	Bruising (black and blue marks)
Burning skin	Burning skin
Buttock pain	Buttock pain
Chest pain	Chest pain
Chills	Shivering or shaking chills
Concentration impairment	Problems with concentration
Constipation	Constipation
Cough	Cough
Libido decreased	Decreased libido (sexual interest)
Delirium	Sudden mental confusion (delirium)
Diarrhea	Diarrhea (loose or watery stools)
Diplopia	Double vision
Dizziness	Dizziness
Dry eye	Dry eyes
Dry mouth	Dry mouth
Dry skin	Dry skin
Dysarthria	Problems with speaking (slow or slurred speach)
Dysgeusia	Taste changes (problems with tasting food or drink)
Dyspepsia	Heartburn
Dysphagia	Difficulty swallowing
Dyspnea	Difficulty breathing (shortness of breath)
Dysuria	Painful urination
Ear pain	Ear pain
Epistaxis	Nosebleeds
Erectile dysfunction	Difficulty getting or keeping an eraction
Esophageal pain	Esophageal pain
Eye pain	Eye pain
Eye redness	Eye redness
Eyelid function disorder	Eyelid problems
Face edema	Face swelling
Facial pain	Pain in the face
Fatigue	Fatigue, tiredness, or lack of energy
Fecal incontinence	Fecal incontinence (loss of control of bowel movements)
Fever	Fever
Flank pain	Flank pain
Flatulence	Increased passing of gas (flatulence)
Flu like symptoms	Flu like symptoms
Gait disturbance	Difficulty in walking
Genital edema	Genital swelling
Gingival pain	Gum pain
Gynecomastia	Enlarged breasts (in men)
Hair color changes	Hair color changes
	Hallucinations
Headache	Headache
Hematuria	Blood in urine
Hiccups	Hiccups
Hot flashes	Hot flashes/flushes
Hypersomnia	Excessive sleepiness during the daytime)
Hypothermia	Hypothermia
Insomnia	Insomnia (including difficulty falling asleep, staying asleep, or waking up early)
Irregular menstruation	Irregular menstrual periods
Joint range of motion decreased	Stiff joints (such as elbows, knees, shoulders)
Limbs edema	Arm or leg swelling
Lip pain	Lip pain
Loss of sensitivity	Loss of sensitivity
Malaise	Malaise (uneasiness, an out-of-sorts feeling)
Mucositis oral	Mouth or throat sores
Muscle cramps	Muscle cramps
Myalgia	Muscle pain (aching muscles)
Nail discoloration	Nail discoloration
Nail infection	Nail infection
Nail loss
Nasal congestion	Nasal congestion (stuffy nose)
Nausea	ń
Neck edema	Neck swelling
Neck pain	Neck pain
Oral hemorrhage	Bleeding from the mouth (including coughing up blood)
Oral pain	Pain in the mouth
Pain	Pain (without specific location)
Pain in extremity	Pain in arms or legs
Palmar-plantar erythrodysesthesia syndrome	Hand-foot syndrome (a rash of the hands or feet that can cause cracking, peeling, redness or pain)
Palpitations	Heart palpitations (unpleasant sensation of irregular and/or forceful beating of the heart)
Paralysis	Paralysis
Penile pain	Penile pain
Peripheral sensory neuropathy	Numbness or tingling in hands or feet
Photophobia	Fear and avoidance of light
Photosensitivity	Increased skin sensitivity to sunlight
Pruritus	Itching
Rash Papulopustular or acneiform or maculo-papular, or pustular	Rash (noticeable change in the texture or color of your skin
Renal colic	Renal colic (severe flank pain radiating to the inguinal area)
Scalp pain	Scalp pain
Scrotal pain	Scrotal pain
Seizure	Seizure (epileptic attack)
Skin hyperpigmentation	Unusual darkening of the skin
Skin hypopigmentation	Skin hypopigmentation (patches of skin that are lighter than your overall skin tone)
Sore throat	Sore throat
Syncope	Loss of consciousness (fainting)
Testicular pain	Testicle pain
Thirst	Thirst
Tight skin	Tight skin (tightness)
Toothache	Toothache
Tremor	Tremor (shaking movements in one or more parts of the body)
Trunk edema	Trunk swelling
Urinary frequency	Urinary frequency
Urinary incontinence	Urinary incontinence (loss of control of urine)
Urinary tract pain	Urinary tract pain
Urinary urgency	Sudden urges to urinate
Urine discoloration	Change in usual urine color
Vaginal dryness	Vaginal dryness
Vaginal hemorrhage	Vaginal bleeding
Vaginal pain	Vaginal pain
Voice alteration	Voice quality changes
Vomiting	Vomiting
